# Supplementary material for: Genomic landscape of colitis-associated cancer indicates the impact of chronic inflammation and its stratification by mutations in the Wnt signaling
Source: Oncotarget. 2017 Dec 12;9(1):969–81. doi: 10.18632/oncotarget.22867 (PMC5787528; doi:10.18632/oncotarget.22867)
Supplement: Supplementary file 2 [file oncotarget-09-969-s002.xlsx]

## Sheet: Table S1
Supplementary Table 1: Clinico-pathological features of the colitis-associated cancers (CACs)
Sample ID in targeted resequencing	Sample ID in exome and RNA-Seq	Sex	Underlying disease	Age at cancer diagnosis	Age at IBD onset	Disease duration (months)	Extent of diseasea	Matts score	Dysplasia	Number of lesions	Location of lesionb	Histological typec	Stage	Dukes	Survival statusd	Overall survival (months)
CCF001		F	UC	54	24	368.7	0	2	1	1	4	0	0	A	0	75.2667
CCF002		M	UC	51	17	408.6	0	2	1	1	4	2	Ⅲb	C	0	83.3667
CCF003		M	UC	42	19	295.133	0	2	1	1	4	3	Ⅱ	B	0	76.8333
CCF004	RK251	M	UC	50	18	391	1	1	1	2	4	3	Ⅳ	D	1	7.66667
CCF005		F	UC	38	20	227	0	2	0	1	5	0	Ⅱ	B	0	72.9667
CCF006		M	UC	79	57	264.167	0	2	1	1	4	1	Ⅲa	C	0	71.8
CCF007	RK252	F	UC	44	21	287.233	0	2	0	1	5	1	Ⅲa	C	0	60.7333
CCF008	RK250	F	UC	49	31	222.9	0	2	0	1	3	1	Ⅱ	B	0	65.0667
CCF009		F	UC	66	56	132.1	0	2	1	1	5	0	Ⅱ	B	0	53.8667
CCF010		M	UC	36	25	173.167	1	2	0	1	4	1	Ⅱ	B	1	18.9667
CCF011		M	UC	42	23	236.6	0	2	1	3	4	0	Ⅱ	A	1	16.8667
CCF012		F	UC	67	67	1.96667	1	3	0	2	2	1	Ⅱ	B	0	53
CCF013	RK331	F	UC	57	34	276.533	0	2	1	2	1	0	Ⅰ	A	0	48.4333
CCF014		F	UC	58	23	429.9	0	2	1	1	4	0	0	A	0	38.0667
CCF015	RK352	M	UC	68	41	329.333	0	1	1	1	2	3	Ⅲa	C	0	54.6333
CCF016	RK346	M	UC	31	14	217.867	0	2	1	3	4	4	Ⅳ	D	0	46.1
CCF017		M	UC	35	14	254.667	0	3	1	2	4	0	Ⅱ	B	0	45.3
CCF018	RK345	M	UC	29	15	184.467	0	2	1	2	3	2	Ⅲb	C	0	43.5
CCF019		M	UC	58	48	121	0	2	1	1	5	1	Ⅰ	A	0	47
CCF020		F	UC	47	22	302.067	0	2	1	1	1	3	Ⅲa	C	0	33.9
CCF021	RK378	M	UC	53	33	366.433	0	1	1	1	3	1	Ⅲb	C	1	14.3333
CCF022	RK373	F	UC	65	35	362.833	0	1	0	1	1	2	Ⅲb	C	0	33.1333
CCF023	RK374	F	UC	37	19	221.367	0	2	1	1	1	2	Ⅲa	C	0	30.6
CCF024	RK375	M	UC	37	33	48.8	0	2	1	1	5	1	Ⅲb	C	0	30.1667
CCF025		M	UC	52	39	156.233	1	2	1	1	1	1	Ⅰ	A	0	35.7333
CCF026		M	UC	36	22	170.233	0	2	1	1	5	3	Ⅰ	A	0	153.733
CCF027		M	UC	62	40	273.867	0	1	1	1	5	1	Ⅰ	A	0	146.1
CCF028		F	UC	60	45	180.533	0	1	1	1	5	3	Ⅲa	C	0	143.433
CCF029		F	UC	57	35	281.933	0	2	1	1	4	1	Ⅱ	B	0	138.033
CCF030		F	UC	61	42	209	0	2	1	1	4	1	Ⅳ	D	1	35.3
CCF031		M	UC	39	29	120.9	0	3	1	1	5	3	Ⅲb	C	1	1.06667
CCF032		F	UC	52	40	141.967	0	2	1	1	5	2	Ⅲb	C	0	122
CCF033		M	UC	36	22	175.133	0	2	1	1	4	2	Ⅲa	C	1	24.8667
CCF034		F	UC	67	57	131.133	0	2	1	1	4	1	Ⅰ	B	1	64.4333
CCF035		M	UC	39	25	172.333	0	2	1	1	4	4	Ⅳ	D	1	13.6667
CCF036		F	UC	74	46	347.4	0	2	1	1	5	1	Ⅱ	B	0	108.567
CCF037		M	UC	68	50	227.6	1	2	1	1	4	0	Ⅱ	B	0	108.367
CCF038		M	UC	57	28	348.267	0	2	1	1	4	0	Ⅱ	B	0	107.7
CCF039		M	UC	39	23	192.767	0	1	1	1	1	0	Ⅲa	C	0	107.2
CCF040		F	UC	70	30	486.267	0	2	0	1	5	0	Ⅱ	B	0	101.7
CCF041		F	UC	28	17	143.767	0	2	1	3	5	0	Ⅳ	D	1	22.2333
CCF042		F	UC	61	54	88.2	0	2	0	1	1	3	Ⅱ	B	0	92.5667
CCF043		F	UC	47	29	196.567	0	4	0	2	5	0	Ⅲb	D	0	91.4
CCF044	RK376	F	UC	73	35	462.033	1	1	1	1	4	0	Ⅰ	A	0	29.9333
CCF045	RK377	F	UC	44	42	36	0	1	1	1	4	0	Ⅱ	B	0	29.7
CCF046		F	UC	65	61	48.2333	0	2	0	1	1	1	Ⅱ	B	0	27.7333
CCF047		M	UC	39	25	177.033	1	2	1	1	1	0	Ⅱ	B	0	26.9333
CCF048	RK380	M	UC	35	19	212.067	0	2	1	2	3	0	Ⅱ	B	0	24.9
CCF049		M	UC	51	40	134.8	0	2	0	1	5	1	Ⅰ	A	0	21.1667
CCF050	RK418	F	UC	45	45	5.33333	3	2	0	1	1	1	Ⅱ	B	0	19.6333
CCF051		M	UC	61	24	449.8	0	1	1	1	4	4	Ⅲa	C	0	18.1667
CCF052		F	UC	60	36	296.2	1	2	1	1	5	2	Ⅰ	A	0	15.7667
RK329	RK329	M	UC	57	27	369.567	0	2	1	2	2	3	Ⅰ	A	0	50.0667
RK330	RK330	M	UC	33	16	214.133	0	2	1	1	2	0	0	A	0	49.5
RK344	RK344	M	UC	49	19	358.167	0	3	1	1	1	0	Ⅱ	B	0	46.4667
RK379	RK379	M	UC	60	59	10.1	1	2	0	1	1	2	Ⅲa	C	0	28.5333
RK425	RK425	M	UC	57	52	55.0333	1	2	1	1	4	0	0	A	0	17.6
RK447	RK447	M	UC	51	41	129.1	0	2	1	1	3	1	Ⅲa	C	0	11.5333
	CC022	F	UC	48	30	216.967	0	2	1	1	5	1	Ⅰ	A	0	6.66667
CCF053		F	CD	32	26	72					8	2			1	7.03333
CCF054		M	CD	54	44	120					7	3	Ⅱ		1	13.3333
CCF055		M	CD	39	33	72					7	4	Ⅱ		1	24.0667
CCF056		M	CD	42	27	180					5	3	Ⅲa		1	55.5667
CCF057		M	CD	27	11	192					8	4			1	10.8
CCF058		M	CD	32	23	108					7	4	Ⅲa		1	2.9
CCF059		M	CD	43	25	216					5	3	Ⅲa		1	12.4333
CCF060		M	CD	52	24	336					8	3			1	4.5
CCF061		M	CD	41	34	84					7	0	Ⅱ		0	83.3333
CCF062		F	CD	53	33	240					7	0	Ⅰ		0	93.1667
CCF063		M	CD	73	60	156					0	0	Ⅱ		0	81.8
CCF064		M	CD	67	30	444					7	3	Ⅱ		1	49.1667
CCF065		M	CD	45	23	264					5	3	Ⅱ		1	34.8667
CCF066		F	CD	44	15	372					5	3	Ⅱ		1	27.4
CCF067		M	CD	46	30	192					5	0	Ⅱ		1	71.7667
CCF068		M	CD	36	20	192					7	1	Ⅱ		0	70.7
CCF069		F	CD	53	20	396					7	3	Ⅱ		1	42.8
CCF070		M	CD	50	23	324					7	3	Ⅱ		0	59.6
CCF071		M	CD	58	24	288					5	0	Ⅱ		0	55.2333
CCF072		M	CD	41	20	252					8	5			1	7.33333
CCF073		F	CD	43	18	300					5	5	Ⅲb		1	23.6333
CCF074		M	CD	47	21	324					0	3	Ⅱ		0	38.4667
CCF075		M	CD	44	29	180					4	0	Ⅱ		0	38.3
CCF076		M	CD	40	20	240					5	0	Ⅱ		0	37.6333
CCF077		M	CD	34	18	192					9	2	Ⅳ		1	8.16667
CCF078		M	CD	54	37	204					5	3	Ⅲb		1	16.1333
CCF079		F	CD	32	16	192					3	0	Ⅰ		0	47.4667
CCF080		M	CD	42	28	180					7	3	Ⅰ		0	29
CCF081		M	CD	58	29	360					5	3	Ⅲb		0	21.3667
CCF082		M	CD	42	28	168					9	6	Ⅱ		0	17.8
CCF083		F	CD	56	45	132					2	1	Ⅲa		0	17.0333
CCF084		F	CD	49	22	348					7	2			0	16.6
a: 0, total colitis; 1, left-sided colitis; 2, proctitis; 3, right-sided or segmental colitis
b: 0, cecum; 1, ascending colon; 2, transverse colon; 3, descending colon; 4, sigmoid colon; 5, rectum; 6, surgical margin; 7, anus; 8, fistula; 9; ileum
c: 0, well differentiated tubular adenocarcinoma (tub 1); 1, moderately differentiated tubular adenocarcinoma (tub2); 2, poorly differentiated adenocarcinoma; 3, mucinous adenocarcinoma; 4, signet ring cell carcinoma; 5, squamous cell carcinoma; 6, other
d: 0, alive; 1, dead
