# Supplementary material for: Genomic landscape of colitis-associated cancer indicates the impact of chronic inflammation and its stratification by mutations in the Wnt signaling
Source: Oncotarget. 2017 Dec 12;9(1):969–81. doi: 10.18632/oncotarget.22867 (PMC5787528; doi:10.18632/oncotarget.22867)
Supplement: Supplementary file 3 [file oncotarget-09-969-s003.xlsx]

## Sheet: Table S3
Supplementary Table 3: Summary of exome sequencing of 22 CACs
	Normal								Tumor								Number of somatic mutations
Sample ID	Bases sequenced	Bases after adaptor removal	Mapping rate (%)	Duplication rate (%)	Bases after deduplication	Off-target rate (%)	Bases after read filtering	Depth	Bases sequenced	Bases after adaptor removal	Mapping rate (%)	Duplication rate (%)	Bases after deduplication	Off-target rate (%)	Bases after read filtering	Depth	INDELs	Coding INDELs	SNVs	Coding SNVs
CC022	14026661712	13474429832	100	8.72	12263852537	15.54	9992451383	94.66	12903601284	12421383428	100	6.29	11605676397	17.01	9471590023	88.05	106	22	593	233
RK250	10866077728	9865752652	99.98	2.32	9593436935	30.95	8825918783	67.96	43025540046	38462253876	99.97	14.32	32971715942	30.35	29163750023	233.56	43	7	157	58
RK251	10207646316	10018774599	99.99	3.68	9615829773	17.42	8566916237	78.4	22433373144	22052520355	100	6.67	20524936224	16.61	18341893922	169.81	78	13	222	82
RK252	10289660830	9318889527	99.98	1.86	9103731880	33.18	8381666015	62.28	41528621672	37703752678	99.98	16.07	31583133807	28.67	28776666490	230.2	45	10	159	52
RK329	10917950652	9846355864	99.99	17.16	8663399162	53.05	4007474983	24.7	24500130984	21534040680	100	10.05	19284882181	23.32	14757978385	127.75	83	15	173	71
RK330	12058011756	10599946339	100	4.67	10060952283	23.72	7321322665	63.24	37924785108	32357295791	99.99	6.29	30199377492	28.3	22118610569	180.14	73	24	497	190
RK331	10193458716	9018236587	99.99	3.05	8705909352	25.38	6912740827	57.94	44403637320	39111067119	99.99	10.29	34930671792	26.49	27033880981	224.78	54	9	170	58
RK344	11187876420	10283292687	99.98	3.16	9886009140	25.42	7347428942	61.92	20067430824	19408753898	99.98	5.04	18404873643	28.51	14659577300	120.64	62	23	190	82
RK345	9370310040	9248648415	99.99	4.06	8844322700	16.64	7973707102	73.84	18336467016	18086777995	99.99	6.93	16791682412	16.13	15157432717	140.95	63	12	157	61
RK346	11020730342	10022733732	99.98	2.82	9690162761	30.08	8875210781	69.43	44320837776	39054319588	99.98	14.46	33314220086	30.18	30085213751	234.51	30	7	27	7
RK352	8426483126	7690544635	99.98	2.33	7474714292	28.54	6887579536	55.06	44361927404	39852783317	99.98	11.43	35180157148	29.91	32380947028	253.3	36	3	230	103
RK373	9222165540	9076577463	99.99	4.03	8683915201	16.91	7701353956	71.23	17625926808	17354608696	99.99	11.56	15302449810	16.07	13672166134	127.8	51	9	64	25
RK374	8146158552	7941367343	99.99	3.34	7650588957	19.75	6788785007	60.29	10683931104	10406836974	99.99	5.26	9826902388	19.08	8738246896	78.23	25	6	112	46
RK375	8251821144	8057498537	99.99	4.46	7672254985	19.05	6861590110	61.33	10242224244	9987054558	99.99	4.75	9480905020	19.3	8427846699	75.3	11	1	31	15
RK376	7723505412	7531611824	99.99	3.9	7209419457	19.41	6377142473	56.84	10516451400	10260200103	99.99	4.01	9810992644	19.26	8748941994	78.12	25	6	179	80
RK377	8526898548	8313343475	99.99	4.37	7925316051	18.94	7062358027	63.31	10544665572	10289336133	99.99	4.18	9831864115	19.16	8764996887	78.26	28	7	229	101
RK378	7906452624	7782009865	99.99	4.19	7427812664	16.75	6595660356	61.19	19353044592	19057649707	99.99	10.14	17067788551	16.25	15166092530	141.66	1562	367	947	428
RK379	8643265848	8438663088	99.99	2.49	8199231083	20.28	7198194735	64.09	12276502308	11977205252	99.99	5.33	11301575626	19.12	9987085560	89.78	33	6	217	90
RK380	6975317916	6839976259	99.99	3.81	6553251275	16.81	5781546360	53.63	17155240452	16881737742	100	7	15644365034	16.44	13838062312	129.19	18	7	90	36
RK418	9604629972	9470921790	99.99	3.01	9154791026	17.22	8170132584	75	18158815584	17905488408	99.99	7.72	16468846124	17.12	14861300229	135.92	41	5	30	4
RK425	13110627348	12740251134	99.99	3.78	12208437961	20.9	10254211070	90.47	23390334072	22225985953	99.99	5.55	20913422716	20.86	18080792903	159.15	56	9	34	7
RK447	20268660636	19899939630	99.99	3.1	19220634912	20.71	16815226642	147.78	10117518516	9932725875	99.99	1.99	9707013743	20.67	8489349055	74.5	81	14	264	116
