# Supplementary material for: Genomic landscape of colitis-associated cancer indicates the impact of chronic inflammation and its stratification by mutations in the Wnt signaling
Source: Oncotarget. 2017 Dec 12;9(1):969–81. doi: 10.18632/oncotarget.22867 (PMC5787528; doi:10.18632/oncotarget.22867)
Supplement: Supplementary file 5 [file oncotarget-09-969-s005.xlsx]

## Sheet: Table S5
Supplementary Table 5: Targeted genes for resequencing of the 90 CAC
ZNF536
CHERP
IL16
LTBP4
CSMD3
PRKDC
RADIL
SOX9
TCF7L2
IL17RD
CTNNB1
MYCBP2
ACVR1B
FBXW7
KRAS
GUCY1A2
TPO
PIK3CA
NRG1
APC
NWD1
ZNF831
BRAF
MAP2K1
RRBP1
MAP2K3
CREBBP
TGFBR2
HLA-A
TP53
SMAD4
HLA-C
SMAD2
PDE10A
HLA-B
ATM
PXDNL
DOT1L
RNF43
EP300
ASH1L
MDM2
KIF26B
