# Supplementary material for: Genomic landscape of colitis-associated cancer indicates the impact of chronic inflammation and its stratification by mutations in the Wnt signaling
Source: Oncotarget. 2017 Dec 12;9(1):969–81. doi: 10.18632/oncotarget.22867 (PMC5787528; doi:10.18632/oncotarget.22867)
Supplement: Supplementary file 6 [file oncotarget-09-969-s006.xlsx]

## Sheet: Table S6
Supplementary Table 6: Sequencing metrics in the targeted resequencing of 90 CACs
Sample ID	Bases sequenced	Bases after adaptor removal	Mapping rate (%)	Duplication rate (%)	Bases after deduplication	Off-target rate (%)	Bases after read filtering	Depth x
CCF01	640583244	500285781	99.99	48.34	248806765	41.72	143434630	288.7
CCF02	625191336	430535235	99.99	38.7	255704431	34.17	132818905	310.78
CCF03	672592536	479511598	99.99	38.65	286278488	28.25	155034500	393.01
CCF04	797113800	632949767	100	43.37	348921027	29.5	210892548	521.21
CCF05	581701932	446971499	100	38.62	267267878	32.29	155324817	376.7
CCF06	608383944	487027630	100	35.57	306945166	29.92	186408264	463.29
CCF07	616628124	403284160	99.99	45.78	210473554	31.48	106413723	258.61
CCF08	606327624	473702529	100	47.5	239397579	36.07	137601495	306.76
CCF09	636052032	495030157	99.97	34.52	317491118	25.7	189824723	493.09
CCF10	632527560	465999185	99.96	31.35	313331200	28.22	176694623	448.9
CCF11	599227020	498729285	100	43.31	275587738	31.44	177046727	418.34
CCF12	612316404	524586587	100	26.62	380756110	30.43	264481839	634.21
CCF13	569936052	466663408	99.99	34.39	299341031	33.78	190407570	434.03
CCF14	562094568	457914306	99.97	32.87	301220212	27.25	189594417	478.01
CCF15	600838812	477579099	99.99	31.37	320885839	31.71	195421724	471.78
CCF16	580515516	506260424	100	31.06	345029977	25.59	244692232	625.89
CCF17	595788480	457685326	99.99	45.16	241678905	33.24	138158444	319.72
CCF18	655054596	515092146	99.99	45.96	269067030	30.18	156892297	385.2
CCF19	633566052	532514366	99.99	41.62	303848006	32.55	197574871	462.14
CCF20	583632756	491263103	100	31.72	330430240	26.87	220896712	557.22
CCF21	573186852	453040017	100	47.22	230686947	36.74	138056403	305.74
CCF22	696717252	534021413	99.96	41.63	301281616	36.08	167316990	373.11
CCF23	636873048	498786045	100	34.06	322079158	37	195186045	436.31
CCF24	523913796	435962887	99.99	20.18	344947323	32.92	230681782	539.48
CCF25	642070800	546473090	100	27.16	394344030	25.12	271168561	696.22
CCF26	680268456	417307945	99.99	38.17	250532749	33.6	127676993	308.07
CCF27	613043928	351951508	99.99	26.52	255866830	25.26	129699532	350.88
CCF28	587259288	419699399	100	41.37	238122370	29.56	130294768	327.56
CCF29	553119336	352772761	99.99	53.2	157718783	33	79012068	190.26
CCF30	667781856	457849329	99.99	47.67	230438590	35.32	121692968	282.61
CCF31	562683240	394629246	99.93	45.74	205787743	33.02	108256912	259.96
CCF32	568652868	381993834	99.99	44.96	202124055	31.58	105862362	259.02
CCF33	582305220	401613302	99.99	34.65	255342053	32.12	136729150	334.78
CCF34	597633372	425954368	99.99	34.88	269468370	33.06	147768902	356.13
CCF35	558677448	418107556	100	35.2	263895582	32.32	151291595	363.9
CCF36	554517684	418237901	99.91	38.35	249828916	36.42	140030236	308.24
CCF37	726226200	464807550	99.99	32	309569521	33.84	161005249	383.65
CCF38	696276756	471906435	99.99	37.69	286505790	32.97	147478300	359.08
CCF39	712095804	495613959	99.99	29.16	345945665	26.3	185808738	491.19
CCF40	589400532	346818745	99.98	54.85	151550392	35.71	74867825	176.01
CCF41	624161916	444637463	99.97	45.45	234654165	34.54	125469863	293.07
CCF42	629038368	415222229	100	39.07	246136821	29.14	126075568	317.25
CCF43	632297736	447026563	99.98	34.43	286412447	29.09	152403949	383.12
CCF44	649962936	560836835	100	23.57	425618395	24.65	302360295	775.69
CCF45	758368800	599072528	100	40.57	347653620	36.86	205349266	457.08
CCF46	624824424	488991399	100	29.11	342007488	28.44	208471557	526.29
CCF47	595044324	398816250	99.98	31.87	266188090	36.26	139729820	329.05
CCF48	616427532	509815196	100	23.07	388415334	33.82	258146684	597.01
CCF49	822293388	654088829	100	28.25	464448964	28.43	293239685	728.72
CCF50	749917980	624196761	100	27.05	451012372	24.39	301235601	784.98
CCF51	785198484	578110212	100	47.75	292654846	32.93	162113830	382.62
CCF52	789092136	655791710	100	41.08	378339124	26.49	245843078	621.22
CCF53	634640076	327662906	99.84	54.04	144430583	38.11	76202940	188.86
CCF54	666023400	500534946	99.98	30.02	345372448	26.87	190191484	501.07
CCF55	773716860	582591331	99.99	35.85	367570349	25.27	205563277	546.59
CCF56	737694216	552833988	99.98	34.85	353543283	27.41	196343929	510.13
CCF57	722323728	513589741	99.99	45.37	271239749	33.59	143918594	344.29
CCF58	755177976	551922414	100	37.42	337559076	31.42	181595668	442.21
CCF59	696091536	523303030	99.99	33.49	341993802	29.62	189025897	471.42
CCF60	711085284	536266155	99.99	29.09	374389470	37.43	210017781	477.17
CCF61	610194816	487261576	100	31.11	330314915	28.51	196785476	496.11
CCF62	552016080	409786176	100	24.59	305841029	26.15	171666936	455.42
CCF63	540529920	386399990	100	25.03	286710153	23.24	161091458	442.46
CCF64	638968428	429910149	99.99	20.84	337734991	25.26	187321136	514.03
CCF65	470315916	327888643	100	29.11	228162329	24.19	123521102	335.05
CCF66	549412668	386058710	100	25.59	283955010	22.65	156858468	432.55
CCF67	524609316	386550675	100	27.82	274636947	23.37	159434457	436.87
CCF68	563658984	425955111	99.98	32.89	280203596	30.41	156528840	397.87
CCF69	584840844	471134337	99.99	28.33	333297352	25.7	201397965	532.93
CCF70	598942260	444371096	99.96	19.82	355154601	23.53	208790250	577.1
CCF71	642814452	546800177	99.99	11.75	481282980	28.51	332467664	842.7
CCF72	558726840	464974080	99.99	18.78	375248038	28.05	244084462	624.47
CCF73	602192304	523777841	99.98	23.17	398582129	33.01	265564760	603.89
CCF74	644507136	549846467	99.99	16.87	454617336	28.96	304948619	739.44
CCF75	609804720	500793185	99.99	24.88	371991841	30.99	230080473	553.41
CCF76	629095824	535867792	99.99	18.35	434529209	28.98	289969201	710.11
CCF77	690832296	557874791	99.99	17.62	457835042	27.43	288709662	731.84
CCF78	663299280	564024638	99.99	24.26	423537579	28.18	276005381	679.85
CCF79	581172984	476945459	99.99	17.64	390722466	27.78	248457046	621.36
CCF80	612374868	423643902	99.99	30.3	294021158	27.2	162818838	418.48
CCF81	581083020	473911045	99.99	21.68	370095053	26.05	242703567	615.34
CCF82	626465196	508990596	99.99	21.73	397354616	29.65	261569263	633.92
CCF83	575254008	479213652	99.99	29.29	333601966	33.91	208388482	470.67
CCF84	602673624	516671561	99.99	29.44	360247539	32.47	237053682	537.74
RK329	618113664	559833061	100	22.73	429117626	28.44	318870810	778.45
RK330	550041156	481674485	99.99	12.15	422219764	24.32	313158355	824.92
RK344	523753020	506680433	99.98	14.44	432700317	39.36	346546278	745.88
RK379	597058812	587258462	99.99	9.18	531913258	24.29	476483386	1204.74
RK425	594418104	583671144	99.99	6.56	543680778	25.13	480703239	1201.54
RK447	492355332	482490918	99.99	5.33	455859298	23.5	400758982	1022.16
