# Supplementary material for: Genomic landscape of colitis-associated cancer indicates the impact of chronic inflammation and its stratification by mutations in the Wnt signaling
Source: Oncotarget. 2017 Dec 12;9(1):969–81. doi: 10.18632/oncotarget.22867 (PMC5787528; doi:10.18632/oncotarget.22867)
Supplement: Supplementary file 7 [file oncotarget-09-969-s007.xlsx]

## Sheet: Table S7
Supplementary Table 7: Mutations in the targeted resequencing of 90 CACs
Donor ID	Chr	Position	Allele	Gene symbol	Gene ID	Position in protein	Amino acid change	Consequence
CCF65	1	155449933	C>A	ASH1L	ENSG00000116539	910	V/L	missense_variant
RK330	1	155451898	T>C	ASH1L	ENSG00000116539	255	R/G	missense_variant
CCF65	1	245582880	G>C	KIF26B	ENSG00000162849	-	-	splice_acceptor_variant
CCF28	1	245847587	C>T	KIF26B	ENSG00000162849	771	R/C	missense_variant
CCF23	1	245851090	G>A	KIF26B	ENSG00000162849	1602	R/Q	missense_variant
RK447	1	245861566	G>A	KIF26B	ENSG00000162849	1995	D/N	missense_variant
CCF01	2	1507748	-C	TPO	ENSG00000115705	805	-	frameshift_variant,feature_truncation,intron_variant,nc_transcript_variant,non_coding_exon_variant
CCF53	3	178922300	C>T	PIK3CA	ENSG00000121879	357	R/*	stop_gained
CCF18	3	178952077	T>G	PIK3CA	ENSG00000121879	1044	N/K	missense_variant
CCF21	3	30691871-30691872	+A	TGFBR2	ENSG00000163513	150	-	frameshift_variant,feature_elongation
CCF19	3	30732911	G>A	TGFBR2	ENSG00000163513	-	-	splice_acceptor_variant
CCF41	3	30732952	A>G	TGFBR2	ENSG00000163513	522	D/G	missense_variant
RK344	3	57131807	C>T	IL17RD	ENSG00000144730	498	A/T	missense_variant
CCF38	4	153249385	G>A	FBXW7	ENSG00000109670	465	R/C	missense_variant
CCF83	4	153258983	G>A	FBXW7	ENSG00000109670	102	R/*	stop_gained
CCF34	4	153259055	C>T	FBXW7	ENSG00000109670	78	D/N	missense_variant
CCF84	4	153273657	C>T	FBXW7	ENSG00000109670	76	G/S	missense_variant
CCF37	5	112116592	C>T	APC	ENSG00000134982	213	R/*	stop_gained,NMD_transcript_variant
CCF45	5	112151204	C>T	APC	ENSG00000134982	283	R/*	stop_gained
RK425	5	112159018	C>T	APC	ENSG00000134982	20	R/W	missense_variant
CCF68	5	112163643-112163644	+A	APC	ENSG00000134982	85-86	-	intron_variant,nc_transcript_variant,feature_elongation,frameshift_variant,upstream_gene_variant,non_coding_exon_variant,3_prime_UTR_variant,NMD_transcript_variant
CCF30	5	112173917	C>T	APC	ENSG00000134982	876	R/*	stop_gained
CCF12	5	112174022	G>T	APC	ENSG00000134982	911	E/*	stop_gained
CCF53	5	112175166	C>T	APC	ENSG00000134982	1292	T/M	missense_variant
RK379	5	112175212-112175216	-AAAAG	APC	ENSG00000134982	1307-1309	-	non_coding_exon_variant,nc_transcript_variant,feature_truncation,frameshift_variant,downstream_gene_variant,3_prime_UTR_variant,NMD_transcript_variant
CCF04	5	112175639	C>T	APC	ENSG00000134982	1450	R/*	stop_gained
CCF36	5	112175639	C>T	APC	ENSG00000134982	1450	R/*	stop_gained
CCF47	5	112175676-112175679	-AGAG	APC	ENSG00000134982	1462-1463	-	downstream_gene_variant,frameshift_variant,feature_truncation,3_prime_UTR_variant,NMD_transcript_variant
CCF83	5	112175729	C>T	APC	ENSG00000134982	1480	Q/*	stop_gained
CCF13	5	112175951-112175952	+A	APC	ENSG00000134982	1554	-	downstream_gene_variant,frameshift_variant,feature_elongation,3_prime_UTR_variant,NMD_transcript_variant
CCF63	5	112175951-112175952	+A	APC	ENSG00000134982	1554	-	downstream_gene_variant,frameshift_variant,feature_elongation,3_prime_UTR_variant,NMD_transcript_variant
RK447	6	165756963	C>A	PDE10A	ENSG00000112541	662	A/S	missense_variant
CCF04	6	165808688	C>T	PDE10A	ENSG00000112541	486	R/Q	missense_variant
RK330	7	4843247	A>G	RADIL	ENSG00000157927	810	L/P	missense_variant
CCF18	7	4856068	A>T	RADIL	ENSG00000157927	586	L/Q	missense_variant
CCF44	8	113323276-113323277	+G	CSMD3	ENSG00000164796	2565-2566	-	frameshift_variant,feature_elongation,non_coding_exon_variant,nc_transcript_variant
CCF16	8	113678572	T>A	CSMD3	ENSG00000164796	917	D/V	missense_variant
CCF22	8	48830862	A>T	PRKDC	ENSG00000253729	834	L/Q	missense_variant
CCF04	8	52366114	C>T	PXDNL	ENSG00000147485	405	G/D	missense_variant
CCF45	10	114711311	C>T	TCF7L2	ENSG00000148737	109	P/L	missense_variant
RK379	10	114911491	C>T	TCF7L2	ENSG00000148737	337	Q/*	stop_gained
CCF37	10	114912189	G>A	TCF7L2	ENSG00000148737	137	R/Q	missense_variant,NMD_transcript_variant
CCF01	10	114925317	-A	TCF7L2	ENSG00000148737	465	-	frameshift_variant,feature_truncation,3_prime_UTR_variant,NMD_transcript_variant,non_coding_exon_variant,nc_transcript_variant,downstream_gene_variant,intron_variant
CCF01	11	106579266	G>A	GUCY1A2	ENSG00000152402	686	R/C	missense_variant
CCF74	11	106579365	C>T	GUCY1A2	ENSG00000152402	653	V/M	missense_variant
RK447	11	106849368	A>C	GUCY1A2	ENSG00000152402	155	L/R	missense_variant
CCF21	11	108141831	C>A	ATM	ENSG00000149311	960	P/H	missense_variant
CCF24	11	108164206	T>A	ATM	ENSG00000149311	-	-	splice_donor_variant,nc_transcript_variant
CCF15	12	25398281	C>T	KRAS	ENSG00000133703	13	G/D	missense_variant
CCF01	12	25398284	C>T	KRAS	ENSG00000133703	12	G/D	missense_variant
CCF08	12	25398284	C>A	KRAS	ENSG00000133703	12	G/V	missense_variant
CCF22	12	25398284	C>A	KRAS	ENSG00000133703	12	G/V	missense_variant
CCF34	12	25398284	C>T	KRAS	ENSG00000133703	12	G/D	missense_variant
CCF40	12	25398284	C>A	KRAS	ENSG00000133703	12	G/V	missense_variant
CCF42	12	25398284	C>T	KRAS	ENSG00000133703	12	G/D	missense_variant
CCF50	12	25398284	C>A	KRAS	ENSG00000133703	12	G/V	missense_variant
CCF61	12	25398284	C>T	KRAS	ENSG00000133703	12	G/D	missense_variant
CCF63	12	25398284	C>T	KRAS	ENSG00000133703	12	G/D	missense_variant
CCF22	12	52387827	G>T	ACVR1B	ENSG00000135503	525	R/L	missense_variant
RK447	13	77713353	T>C	MYCBP2	ENSG00000005810	2508	K/R	missense_variant
RK330	15	66774131	G>A	MAP2K1	ENSG00000169032	203	E/K	missense_variant
RK330	15	66774204	G>T	MAP2K1	ENSG00000169032	227	R/M	missense_variant
CCF28	15	81585168-81585169	+GA	IL16	ENSG00000172349	564-565	-	frameshift_variant,feature_elongation,upstream_gene_variant,3_prime_UTR_variant,NMD_transcript_variant
CCF49	17	21201791	C>T	MAP2K3	ENSG00000034152	39	T/I	missense_variant+splice_region_variant,non_coding_exon_variant,nc_transcript_variant,NMD_transcript_variant,3_prime_UTR_variant
CCF40	17	21217496	C>T	MAP2K3	ENSG00000034152	304	T/M	missense_variant
CCF01	17	56435161	-C	RNF43	ENSG00000108375	659	-	frameshift_variant,feature_truncation
CCF40	17	56435933	G>A	RNF43	ENSG00000108375	402	Q/*	stop_gained
CCF04	17	56435976-56435977	+T	RNF43	ENSG00000108375	387	-	frameshift_variant,feature_elongation,downstream_gene_variant
CCF18	17	56439907	G>A	RNF43	ENSG00000108375	229	P/S	missense_variant,splice_region_variant
CCF43	17	56439948	G>T	RNF43	ENSG00000108375	215	A/D	missense_variant
CCF29	17	56440010	C>A	RNF43	ENSG00000108375	-	-	splice_acceptor_variant
CCF74	17	56440904	G>A	RNF43	ENSG00000108375	145	R/*	stop_gained
RK344	17	56448387-56448388	+C	RNF43	ENSG00000108375	87	-	frameshift_variant,feature_elongation,intron_variant,5_prime_UTR_variant
CCF37	17	56492797-56492798	+A	RNF43	ENSG00000108375	47-48	-	frameshift_variant,feature_elongation,downstream_gene_variant,intron_variant
CCF44	17	56492863-56492864	+A	RNF43	ENSG00000108375	25-26	-	frameshift_variant,feature_elongation,downstream_gene_variant,intron_variant
CCF77	17	7572929-7572930	-AG	TP53	ENSG00000141510	393-394	-	non_coding_exon_variant,nc_transcript_variant,feature_truncation,intron_variant,downstream_gene_variant,frameshift_variant,stop_lost,3_prime_UTR_variant
CCF31	17	7576855	G>A	TP53	ENSG00000141510	331	Q/*	splice_region_variant,non_coding_exon_variant,nc_transcript_variant,stop_gained
CCF05	17	7576928	T>C	TP53	ENSG00000141510	-	-	splice_acceptor_variant,nc_transcript_variant
CCF01	17	7577022	G>A	TP53	ENSG00000141510	306	R/*	stop_gained
CCF19	17	7577054	-G	TP53	ENSG00000141510	295	-	non_coding_exon_variant,nc_transcript_variant,feature_truncation,downstream_gene_variant,intron_variant,frameshift_variant,upstream_gene_variant
CCF40	17	7577086-7577087	-TG	TP53	ENSG00000141510	284	-	non_coding_exon_variant,nc_transcript_variant,feature_truncation,downstream_gene_variant,intron_variant,frameshift_variant,upstream_gene_variant
CCF39	17	7577094	G>A	TP53	ENSG00000141510	282	R/W	missense_variant
CCF63	17	7577094	G>A	TP53	ENSG00000141510	282	R/W	missense_variant
CCF81	17	7577094	G>A	TP53	ENSG00000141510	282	R/W	missense_variant
CCF82	17	7577094	G>A	TP53	ENSG00000141510	282	R/W	missense_variant
CCF34	17	7577099	C>T	TP53	ENSG00000141510	280	R/K	missense_variant
CCF67	17	7577105	G>A	TP53	ENSG00000141510	278	P/L	missense_variant
CCF12	17	7577107	A>T	TP53	ENSG00000141510	277	C/*	stop_gained
CCF04	17	7577120	C>T	TP53	ENSG00000141510	273	R/H	missense_variant
CCF30	17	7577120	C>T	TP53	ENSG00000141510	273	R/H	missense_variant
CCF43	17	7577120	C>T	TP53	ENSG00000141510	273	R/H	missense_variant
CCF23	17	7577121	G>A	TP53	ENSG00000141510	273	R/C	missense_variant
CCF45	17	7577121	G>A	TP53	ENSG00000141510	273	R/C	missense_variant
CCF65	17	7577127	C>T	TP53	ENSG00000141510	271	E/K	missense_variant
CCF49	17	7577497	A>C	TP53	ENSG00000141510	-	-	splice_donor_variant,nc_transcript_variant
CCF84	17	7577505	T>A	TP53	ENSG00000141510	259	D/V	missense_variant
RK379	17	7577509	C>T	TP53	ENSG00000141510	258	E/K	missense_variant
CCF15	17	7577538	C>T	TP53	ENSG00000141510	248	R/Q	missense_variant
CCF28	17	7577539	G>A	TP53	ENSG00000141510	248	R/W	missense_variant
CCF33	17	7577539	G>A	TP53	ENSG00000141510	248	R/W	missense_variant
CCF42	17	7577539	G>A	TP53	ENSG00000141510	248	R/W	missense_variant
CCF51	17	7577539	G>A	TP53	ENSG00000141510	248	R/W	missense_variant
CCF73	17	7577539	G>A	TP53	ENSG00000141510	248	R/W	missense_variant
CCF74	17	7577548	C>T	TP53	ENSG00000141510	245	G/S	missense_variant
CCF07	17	7577550	C>T	TP53	ENSG00000141510	244	G/D	missense_variant
CCF13	17	7577568	C>T	TP53	ENSG00000141510	238	C/Y	missense_variant
CCF36	17	7578190	T>C	TP53	ENSG00000141510	220	Y/C	missense_variant
CCF78	17	7578212	G>A	TP53	ENSG00000141510	213	R/*	stop_gained
CCF83	17	7578212	G>A	TP53	ENSG00000141510	213	R/*	stop_gained
RK329	17	7578212	G>A	TP53	ENSG00000141510	213	R/*	stop_gained
CCF37	17	7578241	A>T	TP53	ENSG00000141510	203	V/E	missense_variant
CCF20	17	7578257	C>A	TP53	ENSG00000141510	198	E/*	stop_gained
CCF50	17	7578263	G>A	TP53	ENSG00000141510	196	R/*	stop_gained
CCF38	17	7578272	G>A	TP53	ENSG00000141510	193	H/Y	missense_variant
CCF61	17	7578272	G>A	TP53	ENSG00000141510	193	H/Y	missense_variant
CCF18	17	7578291	T>A	TP53	ENSG00000141510	-	-	splice_acceptor_variant,nc_transcript_variant
CCF47	17	7578393	A>T	TP53	ENSG00000141510	179	H/Q	missense_variant
CCF75	17	7578403	C>T	TP53	ENSG00000141510	176	C/Y	missense_variant
CCF08	17	7578406	C>T	TP53	ENSG00000141510	175	R/H	missense_variant
CCF32	17	7578406	C>T	TP53	ENSG00000141510	175	R/H	missense_variant
CCF43	17	7578406	C>T	TP53	ENSG00000141510	175	R/H	missense_variant
CCF44	17	7578406	C>T	TP53	ENSG00000141510	175	R/H	missense_variant
RK344	17	7578415	A>T	TP53	ENSG00000141510	172	V/D	missense_variant
CCF25	17	7578437	G>A	TP53	ENSG00000141510	165	Q/*	stop_gained
RK447	17	7578442	T>G	TP53	ENSG00000141510	163	Y/S	missense_variant
RK330	17	7578457	C>A	TP53	ENSG00000141510	158	R/L	missense_variant
CCF17	17	7578479	G>A	TP53	ENSG00000141510	151	P/S	missense_variant
CCF29	17	7578532-7578543	-ATCTTGTTGAGG	TP53	ENSG00000141510	129-133	ALNKM/A	non_coding_exon_variant,nc_transcript_variant,feature_truncation,inframe_deletion,splice_acceptor_variant,coding_sequence_variant,intron_variant,upstream_gene_variant,5_prime_UTR_variant,downstream_gene_variant
CCF68	17	7578539	T>A	TP53	ENSG00000141510	131	N/Y	missense_variant,splice_region_variant,intron_variant
CCF09	17	7578555	C>T	TP53	ENSG00000141510	-	-	splice_acceptor_variant,nc_transcript_variant
CCF26	17	7579311	C>A	TP53	ENSG00000141510	-	-	splice_donor_variant,nc_transcript_variant
CCF46	17	7579377	G>A	TP53	ENSG00000141510	104	Q/*	stop_gained
CCF35	17	7579378	G>C	TP53	ENSG00000141510	103	Y/*	stop_gained
CCF06	17	7579470-7579471	+G	TP53	ENSG00000141510	72-73	-	upstream_gene_variant,frameshift_variant,feature_elongation,non_coding_exon_variant,nc_transcript_variant,intron_variant
CCF48	17	7579591	C>T	TP53	ENSG00000141510	-	-	splice_acceptor_variant,nc_transcript_variant
CCF52	18	45368207	G>T	SMAD2	ENSG00000175387	465	S/R	missense_variant
CCF52	18	45368208	C>T	SMAD2	ENSG00000175387	465	S/N	missense_variant
CCF42	18	45374945	C>T	SMAD2	ENSG00000175387	300	D/N	missense_variant
CCF40	18	48575063	G>T	SMAD4	ENSG00000141646	86	G/V	missense_variant,NMD_transcript_variant
CCF31	18	48575186	G>T	SMAD4	ENSG00000141646	127	C/F	missense_variant,NMD_transcript_variant
RK329	18	48591826	A>T	SMAD4	ENSG00000141646	330	E/V	missense_variant
CCF15	18	48591888	G>T	SMAD4	ENSG00000141646	351	D/Y	missense_variant
CCF19	18	48591891	G>A	SMAD4	ENSG00000141646	352	G/R	missense_variant
CCF10	18	48591901	A>G	SMAD4	ENSG00000141646	355	D/G	missense_variant
CCF37	18	48591918	C>T	SMAD4	ENSG00000141646	361	R/C	missense_variant
CCF74	18	48591918	C>T	SMAD4	ENSG00000141646	361	R/C	missense_variant
CCF08	18	48591919	G>A	SMAD4	ENSG00000141646	361	R/H	missense_variant
CCF51	18	48604797	T>C	SMAD4	ENSG00000141646	540	L/P	missense_variant
CCF42	19	16636261	C>A	CHERP	ENSG00000085872	511	E/D	missense_variant
CCF35	19	16640581-16640583	-TGC	CHERP	ENSG00000085872	346-347	QQ/Q	inframe_deletion,upstream_gene_variant,downstream_gene_variant
CCF45	19	16643476	C>G	CHERP	ENSG00000085872	203	A/P	missense_variant
CCF19	19	16859959	G>A	NWD1	ENSG00000188039	34	W/*	stop_gained
CCF04	19	16860298	G>A	NWD1	ENSG00000188039	147	R/H	missense_variant
RK447	19	16861069	C>T	NWD1	ENSG00000188039	404	A/V	missense_variant
CCF52	19	16861207	A>G	NWD1	ENSG00000188039	450	Y/C	missense_variant
CCF63	19	2207672	G>A	DOT1L	ENSG00000104885	319	R/H	missense_variant
CCF29	19	30935151	C>T	ZNF536	ENSG00000198597	228	P/S	missense_variant
RK330	19	31038993	G>T	ZNF536	ENSG00000198597	823	D/Y	missense_variant
RK447	19	31039538	G>T	ZNF536	ENSG00000198597	1004	L/F	missense_variant
RK447	19	31040284	G>A	ZNF536	ENSG00000198597	11	R/Q	missense_variant
RK330	19	41111054	-C	LTBP4	ENSG00000090006	189	-	frameshift_variant,feature_truncation,downstream_gene_variant,non_coding_exon_variant,nc_transcript_variant,upstream_gene_variant,5_prime_UTR_variant,intron_variant
CCF19	19	41115699	T>A	LTBP4	ENSG00000090006	56	C/S	missense_variant
CCF44	19	41116504-41116505	+CTTCCT	LTBP4	ENSG00000090006	614	S/SFL	upstream_gene_variant,non_coding_exon_variant,nc_transcript_variant,feature_elongation,inframe_insertion,downstream_gene_variant,intron_variant
CCF57	19	41125372	G>T	LTBP4	ENSG00000090006	498	R/L	missense_variant
CCF12	19	41131831	G>A	LTBP4	ENSG00000090006	277	R/H	missense_variant
RK379	20	57766828	G>A	ZNF831	ENSG00000124203	252	V/M	missense_variant
CCF35	22	41573002	C>T	EP300	ENSG00000100393	1763	R/W	missense_variant
